# Supplementary material for: Low BOK Expression Promotes Epithelial–Mesenchymal Transition and Migration via the Wnt Signaling Pathway in Breast Cancer Cells
Source: Int J Mol Sci. 2025 Jul 27;26(15):7252. doi: 10.3390/ijms26157252 (PMC12347190; doi:10.3390/ijms26157252)
Supplement: Supplementary file 1 [file ijms-26-07252-s001.zip]

Archive with 1 entries (1 files):
- ijms-3724117-supplementary.pdf
